# Supplementary material for: Indocyanine Green (ICG) Fluorescence vs. Tc-99m Lymphoscintigraphy: Optimizing Sentinel Lymph Node Detection in Cutaneous Melanoma—A Systematic Review and Meta-Analysis
Source: J Clin Med. 2026 Feb 2;15(3):1145. doi: 10.3390/jcm15031145 (PMC12898260; doi:10.3390/jcm15031145)
Supplement: Supplementary file 1 [file jcm-15-01145-s001.zip]

Archive with 1 entries (1 files):
- jcm-4095591-supplementary.pdf
